# Supplementary material for: Assay System for Simultaneous Detection of SARS-CoV-2 and Other Respiratory Viruses
Source: Diagnostics (Basel). 2021 Jun 13;11(6):1084. doi: 10.3390/diagnostics11061084 (PMC8231941; doi:10.3390/diagnostics11061084)
Supplement: Supplementary file 1 [file diagnostics-11-01084-s001.zip]

Archive with 1 entries (1 files):
- diagnostics-1238073-supplementary.pdf
